# Supplementary material for: STING Orchestrates EV-D68 Replication and Immunometabolism within Viral-Induced Replication Organelles
Source: Viruses. 2024 Sep 29;16(10):1541. doi: 10.3390/v16101541 (PMC11512225; doi:10.3390/v16101541)
Supplement: Supplementary file 1 [file viruses-16-01541-s001.zip]

Archive with 1 entries (1 files):
- viruses-3119783-supplementary.pdf
